# Supplementary material for: Dynamic response of a long cylinder under thermal shock in micropolar thermoelasticity
Source: PLoS One. 2023 Dec 20;18(12):e0293849. doi: 10.1371/journal.pone.0293849 (PMC10732391; doi:10.1371/journal.pone.0293849)
Supplement: S1 File — (TXT) [file pone.0293849.s001.txt]

-0.9998	-0.4540774	-0.4998378
-0.9728	-0.4420357	-0.4794007
-0.9458	-0.4393121	-0.4604822
-0.9187	-0.4556062	-0.4437419
-0.8917	-0.5586383	-0.4311194
-0.8647	-0.5394049	-0.4277611
-0.8377	-0.5229928	-0.4422927
-0.8106	-0.5047971	-0.4820215
-0.7836	-0.4859688	-0.5427736
-0.7566	-0.4646709	-0.5576935
-0.7296	-0.4430575	-0.5326849
-0.7025	-0.4202320	-0.5152405
-0.6755	-0.3986250	-0.4920004
-0.6485	-0.3736967	-0.4706511
-0.6215	-0.3520552	-0.4466090
-0.5944	-0.3278795	-0.4292362
-0.5674	-0.3057244	-0.4050571
-0.5404	-0.2839540	-0.3866208
-0.5134	-0.2593670	-0.3697866
-0.4863	-0.2380340	-0.3446172
-0.4593	-0.2175592	-0.3253059
-0.4323	-0.1978938	-0.3099277
-0.4053	-0.1791607	-0.2904956
-0.3782	-0.1625934	-0.2719854
-0.3512	-0.1465707	-0.2546664
-0.3242	-0.1358653	-0.2373914
-0.2972	-0.0689012	-0.2194691
-0.2701	-0.0021128	-0.1987192
-0.2431	0.0000027	-0.1889442
-0.2161	0.0000000	-0.1735376
-0.1891	0.0000000	-0.1621396
-0.1620	0.0000000	-0.1437660
-0.1350	0.0000000	-0.1373969
-0.1080	0.0000000	-0.1254255
-0.0810	0.0000000	-0.1139131
-0.0539	0.0000000	-0.1010010
-0.0269	0.0000000	-0.0949472
0.0001	0.0000000	-0.0877419
0.0271	0.0000000	-0.0949946
0.0541	0.0000000	-0.0989374
0.0812	0.0000000	-0.1137606
0.1082	0.0000000	-0.1255183
0.1352	0.0000000	-0.1377928
0.1622	0.0000000	-0.1439416
0.1893	0.0000000	-0.1622985
0.2163	0.0000000	-0.1736439
0.2433	0.0000031	-0.1890580
0.2703	-0.0021454	-0.1973468
0.2974	-0.0695845	-0.2195861
0.3244	-0.1382761	-0.2374569
0.3514	-0.1466887	-0.2548096
0.3784	-0.1626781	-0.2721255
0.4055	-0.1792837	-0.2906702
0.4325	-0.1980365	-0.3100774
0.4595	-0.2177205	-0.3254587
0.4865	-0.2381872	-0.3447677
0.5136	-0.2595339	-0.3687300
0.5406	-0.2842083	-0.3867562
0.5676	-0.3060955	-0.4060380
0.5946	-0.3280487	-0.4282179
0.6217	-0.3522386	-0.4449087
0.6487	-0.3728187	-0.4701045
0.6757	-0.3987451	-0.4921505
0.7027	-0.4203936	-0.5153861
0.7298	-0.4432328	-0.5328799
0.7568	-0.4648819	-0.5524011
0.7838	-0.4854782	-0.5469365
0.8108	-0.5048793	-0.4764002
0.8379	-0.5232983	-0.4420379
0.8649	-0.5395197	-0.4348148
0.8919	-0.5587744	-0.4310644
0.9189	-0.4552113	-0.4438335
0.9460	-0.4392727	-0.4606383
0.9730	-0.4420985	-0.4795446
1.0000	-0.4745257	-0.5654379
