# Supplementary material for: Dynamic response of a long cylinder under thermal shock in micropolar thermoelasticity
Source: PLoS One. 2023 Dec 20;18(12):e0293849. doi: 10.1371/journal.pone.0293849 (PMC10732391; doi:10.1371/journal.pone.0293849)
Supplement: S2 File — (TXT) [file pone.0293849.s002.txt]

-0.9998	-1.0475731	-0.6443672
-0.9653	-1.0763246	-0.7256533
-0.9308	-1.0856034	-0.7977165
-0.8964	-1.2485294	-0.8528643
-0.8619	-1.1906807	-0.8971632
-0.8274	-1.0683689	-0.8897553
-0.7929	-0.9553403	-1.1310719
-0.7584	-0.8544399	-1.0322194
-0.7240	-0.7596495	-0.9059032
-0.6895	-0.6747931	-0.8358569
-0.6550	-0.5944195	-0.7499208
-0.6205	-0.5262363	-0.6784387
-0.5860	-0.4692040	-0.6071901
-0.5516	-0.4137061	-0.5402156
-0.5171	-0.3609940	-0.4930306
-0.4826	-0.3221699	-0.4496797
-0.4481	-0.2845921	-0.4096721
-0.4137	-0.2529218	-0.3710396
-0.3792	-0.2305990	-0.3424971
-0.3447	-0.2065680	-0.2989950
-0.3102	-0.1790659	-0.2546327
-0.2757	-0.0054497	-0.2307983
-0.2413	0.0000034	-0.2061504
-0.2068	0.0000000	-0.1833991
-0.1723	0.0000000	-0.1618989
-0.1378	0.0000000	-0.1447524
-0.1033	0.0000000	-0.1282990
-0.0689	0.0000000	-0.1042905
-0.0344	0.0000000	-0.0981523
0.0001	0.0000000	-0.0878657
0.0346	0.0000000	-0.0982066
0.0691	0.0000000	-0.1078981
0.1035	0.0000000	-0.1284149
0.1380	0.0000000	-0.1378312
0.1725	0.0000000	-0.1620196
0.2070	0.0000000	-0.1810621
0.2415	0.0000034	-0.2063070
0.2759	-0.0042577	-0.2309504
0.3104	-0.1793031	-0.2548932
0.3449	-0.2068832	-0.2985858
0.3794	-0.2307075	-0.3438101
0.4139	-0.2531163	-0.3716538
0.4483	-0.2855225	-0.4171767
0.4828	-0.3225463	-0.4497431
0.5173	-0.3613399	-0.4936219
0.5518	-0.4139655	-0.5470791
0.5862	-0.4695911	-0.6104419
0.6207	-0.5266254	-0.6790266
0.6552	-0.5974277	-0.7514796
0.6897	-0.6750498	-0.8367851
0.7242	-0.7603196	-0.9141977
0.7586	-0.8548948	-1.0329059
0.7931	-0.9556565	-1.1215676
0.8276	-1.0690073	-0.8895978
0.8621	-1.1918348	-0.8965527
0.8966	-1.2486570	-0.8520358
0.9310	-1.0855918	-0.7973240
0.9655	-1.0762081	-0.7249991
1.0000	-1.0122818	-0.4434185
