# Supplementary material for: Dynamic response of a long cylinder under thermal shock in micropolar thermoelasticity
Source: PLoS One. 2023 Dec 20;18(12):e0293849. doi: 10.1371/journal.pone.0293849 (PMC10732391; doi:10.1371/journal.pone.0293849)
Supplement: S3 File — (TXT) [file pone.0293849.s003.txt]

-0.9998	0.3627353	0.3627550
-0.9861	0.3629885	0.3643472
-0.9724	0.3626566	0.3653854
-0.9587	0.3617588	0.3658971
-0.9450	0.3603166	0.3658694
-0.9313	0.3583529	0.3653219
-0.9176	0.3558923	0.3642760
-0.9039	0.3529574	0.3627810
-0.8902	0.3495748	0.3608516
-0.8765	0.3457854	0.3585483
-0.8628	0.3416004	0.3558030
-0.8491	0.3370475	0.3527984
-0.8354	0.3321509	0.3493406
-0.8217	0.3269385	0.3455395
-0.8080	0.3214357	0.3415386
-0.7943	0.3156679	0.3372444
-0.7806	0.3096603	0.3327292
-0.7669	0.3034373	0.3279471
-0.7532	0.2970234	0.3228874
-0.7396	0.2904414	0.3178200
-0.7259	0.2837138	0.3124954
-0.7122	0.2768631	0.3070297
-0.6985	0.2699097	0.3014264
-0.6848	0.2628744	0.2957749
-0.6711	0.2557770	0.2899333
-0.6574	0.2486363	0.2840733
-0.6437	0.2414709	0.2781508
-0.6300	0.2342977	0.2720977
-0.6163	0.2271335	0.2660921
-0.6026	0.2199942	0.2600653
-0.5889	0.2128950	0.2538482
-0.5752	0.2058509	0.2479738
-0.5615	0.1988736	0.2418852
-0.5478	0.1919776	0.2358099
-0.5341	0.1851723	0.2297500
-0.5204	0.1784671	0.2237989
-0.5067	0.1718725	0.2178106
-0.4930	0.1653914	0.2119782
-0.4793	0.1581272	0.2061101
-0.4656	0.1518551	0.2003179
-0.4519	0.1457031	0.1946632
-0.4382	0.1397007	0.1890510
-0.4245	0.1305705	0.1834152
-0.4108	0.1244137	0.1779120
-0.3971	0.1182898	0.1724961
-0.3834	0.1124873	0.1670949
-0.3697	0.1059284	0.1618678
-0.3560	0.1009303	0.1565213
-0.3423	0.0954887	0.1513630
-0.3286	0.0926539	0.1467599
-0.3149	0.0870654	0.1417919
-0.3012	0.0737908	0.1371211
-0.2875	0.0109560	0.1323527
-0.2738	0.0000000	0.1277618
-0.2601	0.0000037	0.1232697
-0.2465	0.0000005	0.1188742
-0.2328	0.0000001	0.1145820
-0.2191	0.0000000	0.1103867
-0.2054	0.0000000	0.1062892
-0.1917	0.0000000	0.1022890
-0.1780	0.0000000	0.0983865
-0.1643	0.0000000	0.0945813
-0.1506	0.0000000	0.0908727
-0.1369	0.0000000	0.0872599
-0.1232	0.0000000	0.0837423
-0.1095	0.0000000	0.0803190
-0.0958	0.0000000	0.0769892
-0.0821	0.0000000	0.0737517
-0.0684	0.0000000	0.0706057
-0.0547	0.0000000	0.0675501
-0.0410	0.0000000	0.0645836
-0.0273	0.0000000	0.0617053
-0.0136	0.0000000	0.0589139
0.0001	0.0000000	0.0562470
0.0138	0.0000000	0.0589540
0.0275	0.0000000	0.0617467
0.0412	0.0000000	0.0646263
0.0549	0.0000000	0.0675940
0.0686	0.0000000	0.0706510
0.0823	0.0000000	0.0737983
0.0960	0.0000000	0.0770371
0.1097	0.0000000	0.0803684
0.1234	0.0000000	0.0837930
0.1371	0.0000000	0.0873120
0.1508	0.0000000	0.0909262
0.1645	0.0000000	0.0946362
0.1782	0.0000000	0.0984428
0.1919	0.0000000	0.1023466
0.2056	0.0000000	0.1063484
0.2193	0.0000000	0.1104473
0.2330	0.0000001	0.1146447
0.2467	0.0000005	0.1189382
0.2603	0.0000081	0.1233346
0.2740	0.0000000	0.1278280
0.2877	0.0032350	0.1323868
0.3014	0.0658832	0.1371473
0.3151	0.0871968	0.1418621
0.3288	0.0925218	0.1468321
0.3425	0.0955525	0.1519254
0.3562	0.1009995	0.1565966
0.3699	0.1060108	0.1619434
0.3836	0.1125722	0.1671719
0.3973	0.1183790	0.1725750
0.4110	0.1244923	0.1779916
0.4247	0.1306612	0.1834963
0.4384	0.1397759	0.1891333
0.4521	0.1457916	0.1947461
0.4658	0.1519461	0.2004018
0.4795	0.1582195	0.2061950
0.4932	0.1654852	0.2120619
0.5069	0.1719681	0.2178973
0.5206	0.1785644	0.2238860
0.5343	0.1852708	0.2298376
0.5480	0.1920777	0.2358980
0.5617	0.1989750	0.2419736
0.5754	0.2059532	0.2480682
0.5891	0.2129983	0.2540747
0.6028	0.2200982	0.2601537
0.6165	0.2272378	0.2661802
0.6302	0.2344024	0.2721854
0.6439	0.2415756	0.2782124
0.6576	0.2487409	0.2841261
0.6713	0.2558810	0.2900185
0.6850	0.2629777	0.2958650
0.6987	0.2700118	0.3015088
0.7124	0.2769639	0.3070320
0.7261	0.2838130	0.3125740
0.7398	0.2905386	0.3178964
0.7534	0.2971183	0.3229614
0.7671	0.3035296	0.3280142
0.7808	0.3097496	0.3327970
0.7945	0.3157539	0.3373064
0.8082	0.3215180	0.3415997
0.8219	0.3270167	0.3455963
0.8356	0.3322247	0.3493929
0.8493	0.3371168	0.3528168
0.8630	0.3416642	0.3558473
0.8767	0.3458436	0.3585852
0.8904	0.3496270	0.3608809
0.9041	0.3530036	0.3628080
0.9178	0.3559318	0.3642945
0.9315	0.3583852	0.3653341
0.9452	0.3603415	0.3658742
0.9589	0.3617759	0.3658940
0.9726	0.3626656	0.3653743
0.9863	0.3629891	0.3643281
1.0000	0.3627272	0.3627272
