# Supplementary material for: Dynamic response of a long cylinder under thermal shock in micropolar thermoelasticity
Source: PLoS One. 2023 Dec 20;18(12):e0293849. doi: 10.1371/journal.pone.0293849 (PMC10732391; doi:10.1371/journal.pone.0293849)
Supplement: S4 File — (TXT) [file pone.0293849.s004.txt]

-0.9998	1.0247103	1.0247304
-0.9898	0.9990972	1.0003220
-0.9798	0.9744366	0.9774271
-0.9698	0.9505845	0.9536518
-0.9598	0.9273693	0.9315768
-0.9498	0.9047037	0.9102486
-0.9398	0.8824954	0.8893576
-0.9298	0.8607428	0.8681323
-0.9198	0.8392494	0.8480240
-0.9098	0.8180233	0.8275331
-0.8998	0.7970885	0.8082923
-0.8898	0.7764116	0.7887894
-0.8798	0.7557673	0.7703444
-0.8698	0.7355070	0.7512001
-0.8598	0.7156027	0.7323830
-0.8498	0.6959385	0.7133182
-0.8398	0.6764892	0.6952156
-0.8298	0.6574112	0.6769919
-0.8198	0.6384861	0.6596976
-0.8098	0.6200317	0.6426835
-0.7998	0.6020360	0.6251973
-0.7898	0.5839986	0.6084424
-0.7798	0.5665545	0.5924165
-0.7698	0.5495340	0.5767112
-0.7598	0.5331125	0.5613919
-0.7498	0.5167444	0.5463444
-0.7398	0.5011956	0.5313641
-0.7298	0.4855297	0.5172929
-0.7198	0.4701320	0.5024524
-0.7098	0.4552730	0.4883624
-0.6998	0.4408528	0.4755413
-0.6898	0.4266948	0.4624085
-0.6798	0.4130934	0.4500238
-0.6698	0.3994337	0.4370277
-0.6598	0.3863257	0.4249557
-0.6498	0.3735570	0.4132646
-0.6398	0.3611444	0.4018196
-0.6298	0.3492883	0.3906870
-0.6198	0.3375207	0.3797876
-0.6098	0.3258608	0.3693430
-0.5998	0.3150987	0.3591648
-0.5898	0.3041331	0.3490509
-0.5798	0.2937126	0.3396067
-0.5698	0.2834563	0.3299511
-0.5598	0.2734841	0.3207959
-0.5498	0.2620991	0.3118511
-0.5398	0.2525883	0.3032078
-0.5298	0.2433377	0.2947379
-0.5198	0.2343405	0.2868285
-0.5098	0.2249223	0.2786868
-0.4999	0.2165204	0.2707548
-0.4899	0.2083988	0.2631814
-0.4799	0.2029798	0.2557676
-0.4699	0.1956308	0.2486289
-0.4599	0.1885810	0.2416985
-0.4499	0.1818560	0.2348588
-0.4399	0.1754398	0.2281988
-0.4299	0.1694053	0.2218045
-0.4199	0.1671900	0.2155593
-0.4099	0.1621795	0.2094468
-0.3999	0.1577121	0.2033847
-0.3899	0.1536589	0.1975939
-0.3799	0.1491661	0.1921613
-0.3699	0.1474225	0.1866372
-0.3599	0.1453107	0.1807257
-0.3499	0.1424357	0.1759030
-0.3399	0.1374898	0.1710559
-0.3299	0.1367307	0.1659765
-0.3199	0.1349802	0.1609830
-0.3099	0.1362568	0.1564395
-0.2999	0.1201401	0.1519276
-0.2899	0.0339345	0.1472672
-0.2799	0.0012128	0.1428282
-0.2699	0.0032026	0.1385036
-0.2599	0.0000065	0.1343988
-0.2499	0.0000029	0.1303380
-0.2399	0.0000002	0.1263840
-0.2299	0.0000000	0.1225278
-0.2199	0.0000000	0.1187656
-0.2099	0.0000000	0.1150973
-0.1999	0.0000000	0.1115196
-0.1899	0.0000000	0.1080314
-0.1799	0.0000000	0.1046299
-0.1699	0.0000000	0.1013134
-0.1599	0.0000000	0.0980797
-0.1499	0.0000000	0.0949269
-0.1399	0.0000000	0.0918531
-0.1299	0.0000000	0.0888566
-0.1199	0.0000000	0.0859356
-0.1099	0.0000000	0.0830884
-0.0999	0.0000000	0.0803134
-0.0899	0.0000000	0.0776089
-0.0799	0.0000000	0.0749735
-0.0699	0.0000000	0.0724057
-0.0599	0.0000000	0.0699040
-0.0499	0.0000000	0.0674670
-0.0399	0.0000000	0.0650934
-0.0299	0.0000000	0.0627818
-0.0199	0.0000000	0.0605310
-0.0099	0.0000000	0.0583396
0.0001	0.0000000	0.0562486
0.0101	0.0000000	0.0583829
0.0201	0.0000000	0.0605754
0.0301	0.0000000	0.0628275
0.0401	0.0000000	0.0651403
0.0501	0.0000000	0.0675152
0.0601	0.0000000	0.0699534
0.0701	0.0000000	0.0724564
0.0801	0.0000000	0.0750256
0.0901	0.0000000	0.0776623
0.1001	0.0000000	0.0803682
0.1101	0.0000000	0.0831446
0.1201	0.0000000	0.0859933
0.1301	0.0000000	0.0889158
0.1401	0.0000000	0.0919138
0.1501	0.0000000	0.0949892
0.1601	0.0000000	0.0981435
0.1701	0.0000000	0.1013789
0.1801	0.0000000	0.1046971
0.1901	0.0000000	0.1081004
0.2001	0.0000000	0.1115903
0.2101	0.0000000	0.1151698
0.2201	0.0000000	0.1188399
0.2301	0.0000000	0.1226040
0.2401	0.0000000	0.1264627
0.2501	0.0000039	0.1304189
0.2601	0.0000479	0.1344810
0.2701	0.0032646	0.1384867
0.2801	0.0011102	0.1429147
0.2901	0.0365951	0.1474850
0.3001	0.1275377	0.1520140
0.3101	0.1370914	0.1564567
0.3201	0.1348584	0.1610786
0.3301	0.1367592	0.1660751
0.3401	0.1375467	0.1709084
0.3501	0.1425000	0.1760048
0.3601	0.1452202	0.1808333
0.3701	0.1474361	0.1867464
0.3801	0.1492448	0.1922733
0.3901	0.1537409	0.1977071
0.4001	0.1577999	0.2035019
0.4101	0.1622768	0.2095684
0.4201	0.1672947	0.2156827
0.4301	0.1695220	0.2217314
0.4401	0.1755647	0.2283297
0.4501	0.1819847	0.2349930
0.4601	0.1887190	0.2418367
0.4701	0.1957750	0.2487493
0.4801	0.2031321	0.2559231
0.4901	0.2085585	0.2633304
0.5001	0.2166862	0.2709092
0.5100	0.2250933	0.2787114
0.5200	0.2345179	0.2867528
0.5300	0.2435202	0.2949031
0.5400	0.2527759	0.3033790
0.5500	0.2622913	0.3120274
0.5600	0.2736802	0.3209770
0.5700	0.2836583	0.3301383
0.5800	0.2939206	0.3397980
0.5900	0.3043460	0.3492477
0.6000	0.3153187	0.3593668
0.6100	0.3260865	0.3695503
0.6200	0.3377528	0.3800016
0.6300	0.3495270	0.3909111
0.6400	0.3613899	0.4020456
0.6500	0.3738095	0.4134971
0.6600	0.3865845	0.4251943
0.6700	0.3996994	0.4372719
0.6800	0.4133607	0.4503216
0.6900	0.4269749	0.4626672
0.7000	0.4411399	0.4758068
0.7100	0.4555675	0.4886359
0.7200	0.4704337	0.5027320
0.7300	0.4858386	0.5175782
0.7400	0.5015118	0.5314157
0.7500	0.5170681	0.5466448
0.7600	0.5334442	0.5616990
0.7700	0.5498725	0.5770264
0.7800	0.5668991	0.5927386
0.7900	0.5843511	0.6089218
0.8000	0.6023955	0.6255333
0.8100	0.6203977	0.6430261
0.8200	0.6388569	0.6600472
0.8300	0.6578696	0.6778962
0.8400	0.6768736	0.6955771
0.8500	0.6963282	0.7136847
0.8600	0.7159982	0.7325329
0.8700	0.7359075	0.7508245
0.8800	0.7561731	0.7707254
0.8900	0.7768222	0.7891789
0.9000	0.7975051	0.8084853
0.9100	0.8184446	0.8279335
0.9200	0.8396763	0.8484280
0.9300	0.8611125	0.8685449
0.9400	0.8829350	0.8897740
0.9500	0.9051555	0.9105012
0.9600	0.9278280	0.9320077
0.9700	0.9510503	0.9540989
0.9800	0.9749209	0.9768811
0.9900	0.9995895	1.0007672
1.0000	1.0252346	1.0252346
