# Supplementary material for: Dynamic response of a long cylinder under thermal shock in micropolar thermoelasticity
Source: PLoS One. 2023 Dec 20;18(12):e0293849. doi: 10.1371/journal.pone.0293849 (PMC10732391; doi:10.1371/journal.pone.0293849)
Supplement: S5 File — (TXT) [file pone.0293849.s005.txt]

-0.9998	0.0001510	0.0001923
-0.9861	0.0093556	0.0121607
-0.9724	0.0164064	0.0225160
-0.9587	0.0211919	0.0314835
-0.9450	0.0234213	0.0392230
-0.9313	0.0226125	0.0458409
-0.9176	0.0165342	0.0513933
-0.9039	0.0112503	0.0558697
-0.8902	0.0109980	0.0592091
-0.8765	0.0096020	0.0612871
-0.8628	0.0085394	0.0608988
-0.8491	0.0076129	0.0543547
-0.8354	0.0067972	0.0435193
-0.8217	0.0060798	0.0343459
-0.8080	0.0054403	0.0209448
-0.7943	0.0048821	0.0236473
-0.7806	0.0043683	0.0227532
-0.7669	0.0039203	0.0240889
-0.7532	0.0035193	0.0210356
-0.7396	0.0031602	0.0192740
-0.7259	0.0028366	0.0177446
-0.7122	0.0025453	0.0162962
-0.6985	0.0022849	0.0145660
-0.6848	0.0020491	0.0141326
-0.6711	0.0018369	0.0133010
-0.6574	0.0016395	0.0122020
-0.6437	0.0014696	0.0113694
-0.6300	0.0013116	0.0105468
-0.6163	0.0011673	0.0098270
-0.6026	0.0010372	0.0091308
-0.5889	0.0009198	0.0085059
-0.5752	0.0008149	0.0079164
-0.5615	0.0007189	0.0073606
-0.5478	0.0006311	0.0065345
-0.5341	0.0005542	0.0064422
-0.5204	0.0004827	0.0059254
-0.5067	0.0004198	0.0055229
-0.4930	0.0003629	0.0051882
-0.4793	0.0003121	0.0044739
-0.4656	0.0002655	0.0044145
-0.4519	0.0002234	0.0040935
-0.4382	0.0001867	0.0039380
-0.4245	0.0001538	0.0038139
-0.4108	0.0001246	0.0040358
-0.3971	0.0000999	0.0038315
-0.3834	0.0000764	0.0032152
-0.3697	0.0000573	0.0023200
-0.3560	0.0000402	0.0015135
-0.3423	0.0000235	0.0012626
-0.3286	0.0000093	0.0017428
-0.3149	0.0000090	0.0022599
-0.3012	0.0000014	0.0014195
-0.2875	0.0000001	0.0013862
-0.2738	0.0000000	0.0003937
-0.2601	0.0000000	0.0010446
-0.2465	0.0000000	0.0016833
-0.2328	0.0000000	0.0020790
-0.2191	0.0000000	0.0008973
-0.2054	0.0000000	0.0007901
-0.1917	0.0000000	0.0007900
-0.1780	0.0000000	0.0005006
-0.1643	0.0000000	0.0004416
-0.1506	0.0000000	0.0007792
-0.1369	0.0000000	0.0007248
-0.1232	0.0000000	0.0005162
-0.1095	0.0000000	0.0004706
-0.0958	0.0000000	0.0003516
-0.0821	0.0000000	0.0003321
-0.0684	0.0000000	0.0003640
-0.0547	0.0000000	0.0003368
-0.0410	0.0000000	0.0003100
-0.0273	0.0000000	0.0002496
-0.0136	0.0000000	0.0003824
0.0001	0.0000000	-0.0000227
0.0138	0.0000000	0.0000613
0.0275	0.0000000	0.0002521
0.0412	0.0000000	0.0003063
0.0549	0.0000000	0.0003365
0.0686	0.0000000	0.0003642
0.0823	0.0000000	0.0003349
0.0960	0.0000000	0.0003505
0.1097	0.0000000	0.0004721
0.1234	0.0000000	0.0005157
0.1371	0.0000000	0.0007160
0.1508	0.0000000	0.0007781
0.1645	0.0000000	0.0005539
0.1782	0.0000000	0.0006491
0.1919	0.0000000	0.0007492
0.2056	0.0000000	0.0007921
0.2193	0.0000000	0.0009545
0.2330	0.0000000	0.0021348
0.2467	0.0000000	0.0011647
0.2603	0.0000000	0.0011950
0.2740	0.0000000	0.0004512
0.2877	0.0000001	0.0013895
0.3014	0.0000013	0.0014807
0.3151	0.0000091	0.0022648
0.3288	0.0000092	0.0012647
0.3425	0.0000253	0.0013043
0.3562	0.0000395	0.0015082
0.3699	0.0000577	0.0023536
0.3836	0.0000764	0.0032267
0.3973	0.0000998	0.0037981
0.4110	0.0001258	0.0040343
0.4247	0.0001543	0.0038156
0.4384	0.0001871	0.0040217
0.4521	0.0002240	0.0040581
0.4658	0.0002786	0.0043177
0.4795	0.0003134	0.0044711
0.4932	0.0003638	0.0051934
0.5069	0.0004205	0.0055311
0.5206	0.0004835	0.0059258
0.5343	0.0005543	0.0064719
0.5480	0.0006317	0.0066163
0.5617	0.0007202	0.0073692
0.5754	0.0008163	0.0079206
0.5891	0.0009221	0.0085143
0.6028	0.0010390	0.0091489
0.6165	0.0011693	0.0098336
0.6302	0.0013140	0.0105650
0.6439	0.0014712	0.0113870
0.6576	0.0016380	0.0122156
0.6713	0.0018398	0.0131330
0.6850	0.0020516	0.0141668
0.6987	0.0022887	0.0146885
0.7124	0.0025494	0.0164274
0.7261	0.0028411	0.0179116
0.7398	0.0031651	0.0181939
0.7534	0.0035250	0.0208633
0.7671	0.0039265	0.0239445
0.7808	0.0043762	0.0219922
0.7945	0.0048924	0.0235863
0.8082	0.0054492	0.0215806
0.8219	0.0060885	0.0338444
0.8356	0.0068081	0.0437678
0.8493	0.0076058	0.0578849
0.8630	0.0085581	0.0612290
0.8767	0.0095887	0.0612620
0.8904	0.0112524	0.0591707
0.9041	0.0112763	0.0558129
0.9178	0.0166521	0.0513199
0.9315	0.0226487	0.0457525
0.9452	0.0234099	0.0391184
0.9589	0.0211395	0.0313616
0.9726	0.0163193	0.0223753
0.9863	0.0092366	0.0119982
1.0000	0.0000000	0.0000000
