# Supplementary material for: Dynamic response of a long cylinder under thermal shock in micropolar thermoelasticity
Source: PLoS One. 2023 Dec 20;18(12):e0293849. doi: 10.1371/journal.pone.0293849 (PMC10732391; doi:10.1371/journal.pone.0293849)
Supplement: S6 File — (TXT) [file pone.0293849.s006.txt]

-0.9998	0.0000494	0.0000447
-0.9728	0.0036241	0.0034430
-0.9458	0.0024679	0.0039811
-0.9187	-0.0013804	0.0033462
-0.8917	-0.0030870	0.0018696
-0.8647	-0.0037073	-0.0011445
-0.8377	-0.0038621	-0.0094533
-0.8106	-0.0037697	-0.0125151
-0.7836	-0.0035406	-0.0124896
-0.7566	-0.0032418	-0.0124093
-0.7296	-0.0029195	-0.0117187
-0.7025	-0.0025827	-0.0116648
-0.6755	-0.0022712	-0.0110798
-0.6485	-0.0019534	-0.0103646
-0.6215	-0.0016706	-0.0096659
-0.5944	-0.0014129	-0.0089485
-0.5674	-0.0011783	-0.0082468
-0.5404	-0.0009733	-0.0075897
-0.5134	-0.0007801	-0.0069277
-0.4863	-0.0006210	-0.0063603
-0.4593	-0.0004828	-0.0058142
-0.4323	-0.0003638	-0.0051779
-0.4053	-0.0002542	-0.0046902
-0.3782	-0.0001640	-0.0040899
-0.3512	-0.0001067	-0.0037125
-0.3242	-0.0000506	-0.0033425
-0.2972	-0.0000084	-0.0030586
-0.2701	-0.0000023	-0.0026197
-0.2431	0.0000000	-0.0022660
-0.2161	0.0000000	-0.0019669
-0.1891	0.0000000	-0.0016653
-0.1620	0.0000000	-0.0015251
-0.1350	0.0000000	-0.0013939
-0.1080	0.0000000	-0.0011114
-0.0810	0.0000000	-0.0009315
-0.0539	0.0000000	-0.0008173
-0.0269	0.0000000	-0.0003867
0.0001	0.0000000	0.0000550
0.0271	0.0000000	-0.0003913
0.0541	0.0000000	-0.0008168
0.0812	0.0000000	-0.0009135
0.1082	0.0000000	-0.0010755
0.1352	0.0000000	-0.0013954
0.1622	0.0000000	-0.0015257
0.1893	0.0000000	-0.0018016
0.2163	0.0000000	-0.0019471
0.2433	0.0000000	-0.0022694
0.2703	-0.0000023	-0.0027199
0.2974	-0.0000063	-0.0031366
0.3244	-0.0000506	-0.0033470
0.3514	-0.0001066	-0.0037282
0.3784	-0.0001633	-0.0041029
0.4055	-0.0002587	-0.0046865
0.4325	-0.0003645	-0.0051827
0.4595	-0.0004838	-0.0058099
0.4865	-0.0006234	-0.0063853
0.5136	-0.0007851	-0.0069411
0.5406	-0.0009742	-0.0075956
0.5676	-0.0011799	-0.0082422
0.5946	-0.0014138	-0.0089535
0.6217	-0.0016729	-0.0096652
0.6487	-0.0019555	-0.0103608
0.6757	-0.0022671	-0.0110876
0.7027	-0.0025856	-0.0116856
0.7298	-0.0029190	-0.0122882
0.7568	-0.0032435	-0.0124863
0.7838	-0.0035419	-0.0126650
0.8108	-0.0037711	-0.0126701
0.8379	-0.0038625	-0.0092901
0.8649	-0.0037051	-0.0011473
0.8919	-0.0030769	0.0019329
0.9189	-0.0013561	0.0033540
0.9460	0.0024896	0.0039827
0.9730	0.0036173	0.0034313
1.0000	0.0000000	0.0000000
