# Supplementary material for: Dynamic response of a long cylinder under thermal shock in micropolar thermoelasticity
Source: PLoS One. 2023 Dec 20;18(12):e0293849. doi: 10.1371/journal.pone.0293849 (PMC10732391; doi:10.1371/journal.pone.0293849)
Supplement: S7 File — (TXT) [file pone.0293849.s007.txt]

-0.9998	-0.0000680	-0.0001173
-0.9898	-0.0033008	-0.0057436
-0.9798	-0.0062089	-0.0109258
-0.9698	-0.0088054	-0.0156673
-0.9598	-0.0111066	-0.0199758
-0.9498	-0.0131319	-0.0238605
-0.9398	-0.0149009	-0.0273367
-0.9298	-0.0164310	-0.0304204
-0.9198	-0.0177378	-0.0331323
-0.9098	-0.0187963	-0.0354947
-0.8998	-0.0193928	-0.0375320
-0.8898	-0.0186248	-0.0392715
-0.8798	-0.0176994	-0.0407413
-0.8698	-0.0168162	-0.0420508
-0.8598	-0.0159500	-0.0431603
-0.8498	-0.0151265	-0.0438368
-0.8398	-0.0143280	-0.0447148
-0.8298	-0.0135725	-0.0453319
-0.8198	-0.0128373	-0.0457433
-0.8098	-0.0121355	-0.0457318
-0.7998	-0.0114632	-0.0457895
-0.7898	-0.0108195	-0.0441629
-0.7798	-0.0102085	-0.0424192
-0.7698	-0.0096195	-0.0403941
-0.7598	-0.0090635	-0.0388752
-0.7498	-0.0085290	-0.0373358
-0.7398	-0.0080189	-0.0355649
-0.7298	-0.0075321	-0.0339547
-0.7198	-0.0070750	-0.0325410
-0.7098	-0.0066252	-0.0311639
-0.6998	-0.0061979	-0.0298794
-0.6898	-0.0058506	-0.0284268
-0.6798	-0.0054474	-0.0272407
-0.6698	-0.0050891	-0.0260717
-0.6598	-0.0047843	-0.0249478
-0.6498	-0.0044380	-0.0237659
-0.6398	-0.0041357	-0.0226783
-0.6298	-0.0038429	-0.0216905
-0.6198	-0.0035852	-0.0206297
-0.6098	-0.0033436	-0.0197050
-0.5998	-0.0030922	-0.0188640
-0.5898	-0.0028499	-0.0179515
-0.5798	-0.0026451	-0.0170384
-0.5698	-0.0024498	-0.0162835
-0.5598	-0.0022620	-0.0154759
-0.5498	-0.0020861	-0.0147569
-0.5398	-0.0019038	-0.0139584
-0.5298	-0.0017619	-0.0133160
-0.5198	-0.0016170	-0.0128710
-0.5098	-0.0014754	-0.0122534
-0.4999	-0.0013356	-0.0115036
-0.4899	-0.0012283	-0.0109175
-0.4799	-0.0011215	-0.0105158
-0.4699	-0.0010227	-0.0101246
-0.4599	-0.0009105	-0.0098322
-0.4499	-0.0007977	-0.0093450
-0.4399	-0.0007388	-0.0087857
-0.4299	-0.0006736	-0.0086962
-0.4199	-0.0006073	-0.0080126
-0.4099	-0.0005249	-0.0075634
-0.3999	-0.0004026	-0.0068857
-0.3899	-0.0003858	-0.0062175
-0.3799	-0.0003225	-0.0057100
-0.3699	-0.0002767	-0.0056856
-0.3599	-0.0002359	-0.0050147
-0.3499	-0.0002014	-0.0049792
-0.3399	-0.0001291	-0.0049071
-0.3299	-0.0001083	-0.0046706
-0.3199	-0.0000804	-0.0047006
-0.3099	-0.0000490	-0.0045670
-0.2999	-0.0000123	-0.0043283
-0.2899	-0.0000012	-0.0037625
-0.2799	-0.0000014	-0.0035943
-0.2699	-0.0000033	-0.0033588
-0.2599	0.0000000	-0.0035323
-0.2499	0.0000000	-0.0029705
-0.2399	0.0000000	-0.0027552
-0.2299	0.0000000	-0.0025399
-0.2199	0.0000000	-0.0024512
-0.2099	0.0000000	-0.0023232
-0.1999	0.0000000	-0.0022932
-0.1899	0.0000000	-0.0021757
-0.1799	0.0000000	-0.0019887
-0.1699	0.0000000	-0.0017141
-0.1599	0.0000000	-0.0018348
-0.1499	0.0000000	-0.0017579
-0.1399	0.0000000	-0.0017118
-0.1299	0.0000000	-0.0015864
-0.1199	0.0000000	-0.0013883
-0.1099	0.0000000	-0.0012585
-0.0999	0.0000000	-0.0011219
-0.0899	0.0000000	-0.0010437
-0.0799	0.0000000	-0.0010235
-0.0699	0.0000000	-0.0010603
-0.0599	0.0000000	-0.0009610
-0.0499	0.0000000	-0.0008689
-0.0399	0.0000000	-0.0007417
-0.0299	0.0000000	-0.0005068
-0.0199	0.0000000	-0.0002368
-0.0099	0.0000000	-0.0000538
0.0001	0.0000000	0.0000594
0.0101	0.0000000	-0.0000568
0.0201	0.0000000	-0.0002412
0.0301	0.0000000	-0.0005120
0.0401	0.0000000	-0.0007460
0.0501	0.0000000	-0.0009248
0.0601	0.0000000	-0.0009589
0.0701	0.0000000	-0.0010613
0.0801	0.0000000	-0.0011281
0.0901	0.0000000	-0.0010335
0.1001	0.0000000	-0.0011231
0.1101	0.0000000	-0.0012609
0.1201	0.0000000	-0.0013915
0.1301	0.0000000	-0.0015816
0.1401	0.0000000	-0.0016610
0.1501	0.0000000	-0.0017603
0.1601	0.0000000	-0.0018359
0.1701	0.0000000	-0.0017164
0.1801	0.0000000	-0.0019925
0.1901	0.0000000	-0.0021576
0.2001	0.0000000	-0.0022973
0.2101	0.0000000	-0.0023261
0.2201	0.0000000	-0.0023989
0.2301	0.0000000	-0.0025410
0.2401	0.0000000	-0.0028354
0.2501	0.0000000	-0.0029780
0.2601	0.0000000	-0.0035015
0.2701	-0.0000034	-0.0034246
0.2801	-0.0000010	-0.0035974
0.2901	-0.0000013	-0.0037007
0.3001	-0.0000125	-0.0042527
0.3101	-0.0000576	-0.0045397
0.3201	-0.0000830	-0.0043579
0.3301	-0.0001088	-0.0046727
0.3401	-0.0001300	-0.0051693
0.3501	-0.0001955	-0.0051951
0.3601	-0.0002214	-0.0050188
0.3701	-0.0002595	-0.0054136
0.3801	-0.0003190	-0.0055794
0.3901	-0.0003869	-0.0062305
0.4001	-0.0004693	-0.0068975
0.4101	-0.0005261	-0.0076509
0.4201	-0.0005960	-0.0080232
0.4301	-0.0006671	-0.0085298
0.4401	-0.0007455	-0.0088922
0.4501	-0.0007998	-0.0093541
0.4601	-0.0009133	-0.0098248
0.4701	-0.0010254	-0.0102219
0.4801	-0.0011206	-0.0105080
0.4901	-0.0012271	-0.0107818
0.5001	-0.0013384	-0.0115364
0.5100	-0.0014859	-0.0122675
0.5200	-0.0016198	-0.0128899
0.5300	-0.0017627	-0.0134042
0.5400	-0.0019066	-0.0140976
0.5500	-0.0020831	-0.0147690
0.5600	-0.0022658	-0.0155045
0.5700	-0.0024520	-0.0162878
0.5800	-0.0026551	-0.0171424
0.5900	-0.0028530	-0.0179693
0.6000	-0.0030968	-0.0189445
0.6100	-0.0033512	-0.0197322
0.6200	-0.0035893	-0.0206617
0.6300	-0.0038518	-0.0217318
0.6400	-0.0041416	-0.0226836
0.6500	-0.0044441	-0.0237869
0.6600	-0.0048023	-0.0249497
0.6700	-0.0050860	-0.0260829
0.6800	-0.0054552	-0.0273168
0.6900	-0.0058582	-0.0284251
0.7000	-0.0062061	-0.0299012
0.7100	-0.0066340	-0.0311908
0.7200	-0.0070850	-0.0325747
0.7300	-0.0075416	-0.0340264
0.7400	-0.0080269	-0.0355989
0.7500	-0.0085396	-0.0374326
0.7600	-0.0090737	-0.0388288
0.7700	-0.0096315	-0.0404201
0.7800	-0.0102215	-0.0422762
0.7900	-0.0108318	-0.0441989
0.8000	-0.0114764	-0.0458572
0.8100	-0.0121490	-0.0465177
0.8200	-0.0128514	-0.0457323
0.8300	-0.0135872	-0.0452397
0.8400	-0.0143440	-0.0448590
0.8500	-0.0151428	-0.0438255
0.8600	-0.0159660	-0.0429774
0.8700	-0.0168333	-0.0420391
0.8800	-0.0177157	-0.0407136
0.8900	-0.0186450	-0.0392395
0.9000	-0.0193933	-0.0374942
0.9100	-0.0187847	-0.0354507
0.9200	-0.0177088	-0.0330816
0.9300	-0.0164028	-0.0303622
0.9400	-0.0148679	-0.0272711
0.9500	-0.0130938	-0.0237868
0.9600	-0.0110634	-0.0198937
0.9700	-0.0087564	-0.0155767
0.9800	-0.0061539	-0.0108265
0.9900	-0.0032393	-0.0056354
1.0000	0.0000000	0.0000000
