# Supplementary material for: Dynamic response of a long cylinder under thermal shock in micropolar thermoelasticity
Source: PLoS One. 2023 Dec 20;18(12):e0293849. doi: 10.1371/journal.pone.0293849 (PMC10732391; doi:10.1371/journal.pone.0293849)
Supplement: S8 File — (TXT) [file pone.0293849.s008.txt]

-1.0000	0.0000000	0.0000000
-0.9950	-0.0055459	-0.0002048
-0.9900	-0.0117323	-0.0006927
-0.9850	-0.0186004	-0.0015087
-0.9800	-0.0261867	-0.0026757
-0.9750	-0.0345326	-0.0042183
-0.9700	-0.0436847	-0.0061602
-0.9650	-0.0536940	-0.0085273
-0.9600	-0.0646130	-0.0113458
-0.9550	-0.0764922	-0.0146460
-0.9500	-0.0893680	-0.0184607
-0.9450	-0.1032830	-0.0228264
-0.9400	-0.1182296	-0.0277838
-0.9350	-0.1341950	-0.0333752
-0.9300	-0.1774510	-0.0396453
-0.9250	-0.1738730	-0.0466397
-0.9200	-0.1621241	-0.0544046
-0.9150	-0.0746798	-0.0629859
-0.9100	-0.0073959	-0.0724307
-0.9050	-0.0003155	-0.0827882
-0.9000	0.0000001	-0.0941121
-0.8950	0.0000000	-0.1064643
-0.8900	0.0000000	-0.1199196
-0.8850	0.0000000	-0.1345689
-0.8800	0.0000000	-0.1505206
-0.8750	0.0000000	-0.1678933
-0.8700	0.0000000	-0.1868987
-0.8650	0.0000000	-0.2076547
-0.8600	0.0000000	-0.2292578
-0.8550	0.0000000	-0.3324039
-0.8500	0.0000000	-0.3533851
-0.8450	0.0000000	-0.5121577
-0.8400	0.0000000	-0.7826020
-0.8350	0.0000000	-0.6727964
-0.8300	0.0000000	-0.1789409
-0.8250	0.0000000	-0.1571665
-0.8200	0.0000000	-0.0520980
-0.8150	0.0000000	-0.0006911
-0.8100	0.0000000	0.0000424
-0.8050	0.0000000	0.0000057
-0.8000	0.0000000	-0.0000013
-0.7950	0.0000000	-0.0000001
-0.7900	0.0000000	0.0000000
-0.7850	0.0000000	0.0000000
-0.7800	0.0000000	0.0000000
-0.7750	0.0000000	0.0000000
-0.7700	0.0000000	0.0000000
-0.7650	0.0000000	0.0000000
-0.7600	0.0000000	0.0000000
-0.7550	0.0000000	0.0000000
-0.7500	0.0000000	0.0000000
-0.7450	0.0000000	0.0000000
-0.7400	0.0000000	0.0000000
-0.7350	0.0000000	0.0000000
-0.7300	0.0000000	0.0000000
-0.7250	0.0000000	0.0000000
-0.7200	0.0000000	0.0000000
-0.7150	0.0000000	0.0000000
-0.7100	0.0000000	0.0000000
-0.7050	0.0000000	0.0000000
-0.7000	0.0000000	0.0000000
-0.6950	0.0000000	0.0000000
-0.6900	0.0000000	0.0000000
-0.6850	0.0000000	0.0000000
-0.6800	0.0000000	0.0000000
-0.6750	0.0000000	0.0000000
-0.6700	0.0000000	0.0000000
-0.6650	0.0000000	0.0000000
-0.6600	0.0000000	0.0000000
-0.6550	0.0000000	0.0000000
-0.6500	0.0000000	0.0000000
-0.6450	0.0000000	0.0000000
-0.6400	0.0000000	0.0000000
-0.6350	0.0000000	0.0000000
-0.6300	0.0000000	0.0000000
-0.6250	0.0000000	0.0000000
-0.6200	0.0000000	0.0000000
-0.6150	0.0000000	0.0000000
-0.6100	0.0000000	0.0000000
-0.6050	0.0000000	0.0000000
-0.6000	0.0000000	0.0000000
-0.5950	0.0000000	0.0000000
-0.5900	0.0000000	0.0000000
-0.5850	0.0000000	0.0000000
-0.5800	0.0000000	0.0000000
-0.5750	0.0000000	0.0000000
-0.5700	0.0000000	0.0000000
-0.5650	0.0000000	0.0000000
-0.5600	0.0000000	0.0000000
-0.5550	0.0000000	0.0000000
-0.5500	0.0000000	0.0000000
-0.5450	0.0000000	0.0000000
-0.5400	0.0000000	0.0000000
-0.5350	0.0000000	0.0000000
-0.5300	0.0000000	0.0000000
-0.5250	0.0000000	0.0000000
-0.5200	0.0000000	0.0000000
-0.5150	0.0000000	0.0000000
-0.5100	0.0000000	0.0000000
-0.5050	0.0000000	0.0000000
-0.5000	0.0000000	0.0000000
-0.4950	0.0000000	0.0000000
-0.4900	0.0000000	0.0000000
-0.4850	0.0000000	0.0000000
-0.4800	0.0000000	0.0000000
-0.4750	0.0000000	0.0000000
-0.4700	0.0000000	0.0000000
-0.4650	0.0000000	0.0000000
-0.4600	0.0000000	0.0000000
-0.4550	0.0000000	0.0000000
-0.4500	0.0000000	0.0000000
-0.4450	0.0000000	0.0000000
-0.4400	0.0000000	0.0000000
-0.4350	0.0000000	0.0000000
-0.4300	0.0000000	0.0000000
-0.4250	0.0000000	0.0000000
-0.4200	0.0000000	0.0000000
-0.4150	0.0000000	0.0000000
-0.4100	0.0000000	0.0000000
-0.4050	0.0000000	0.0000000
-0.4000	0.0000000	0.0000000
-0.3950	0.0000000	0.0000000
-0.3900	0.0000000	0.0000000
-0.3850	0.0000000	0.0000000
-0.3800	0.0000000	0.0000000
-0.3750	0.0000000	0.0000000
-0.3700	0.0000000	0.0000000
-0.3650	0.0000000	0.0000000
-0.3600	0.0000000	0.0000000
-0.3550	0.0000000	0.0000000
-0.3500	0.0000000	0.0000000
-0.3450	0.0000000	0.0000000
-0.3400	0.0000000	0.0000000
-0.3350	0.0000000	0.0000000
-0.3300	0.0000000	0.0000000
-0.3250	0.0000000	0.0000000
-0.3200	0.0000000	0.0000000
-0.3150	0.0000000	0.0000000
-0.3100	0.0000000	0.0000000
-0.3050	0.0000000	0.0000000
-0.3000	0.0000000	0.0000000
-0.2950	0.0000000	0.0000000
-0.2900	0.0000000	0.0000000
-0.2850	0.0000000	0.0000000
-0.2800	0.0000000	0.0000000
-0.2750	0.0000000	0.0000000
-0.2700	0.0000000	0.0000000
-0.2650	0.0000000	0.0000000
-0.2600	0.0000000	0.0000000
-0.2550	0.0000000	0.0000000
-0.2500	0.0000000	0.0000000
-0.2450	0.0000000	0.0000000
-0.2400	0.0000000	0.0000000
-0.2350	0.0000000	0.0000000
-0.2300	0.0000000	0.0000000
-0.2250	0.0000000	0.0000000
-0.2200	0.0000000	0.0000000
-0.2150	0.0000000	0.0000000
-0.2100	0.0000000	0.0000000
-0.2050	0.0000000	0.0000000
-0.2000	0.0000000	0.0000000
-0.1950	0.0000000	0.0000000
-0.1900	0.0000000	0.0000000
-0.1850	0.0000000	0.0000000
-0.1800	0.0000000	0.0000000
-0.1750	0.0000000	0.0000000
-0.1700	0.0000000	0.0000000
-0.1650	0.0000000	0.0000000
-0.1600	0.0000000	0.0000000
-0.1550	0.0000000	0.0000000
-0.1500	0.0000000	0.0000000
-0.1450	0.0000000	0.0000000
-0.1400	0.0000000	0.0000000
-0.1350	0.0000000	0.0000000
-0.1300	0.0000000	0.0000000
-0.1250	0.0000000	0.0000000
-0.1200	0.0000000	0.0000000
-0.1150	0.0000000	0.0000000
-0.1100	0.0000000	0.0000000
-0.1050	0.0000000	0.0000000
-0.1000	0.0000000	0.0000000
-0.0950	0.0000000	0.0000000
-0.0900	0.0000000	0.0000000
-0.0850	0.0000000	0.0000000
-0.0800	0.0000000	0.0000000
-0.0750	0.0000000	0.0000000
-0.0700	0.0000000	0.0000000
-0.0650	0.0000000	0.0000000
-0.0600	0.0000000	0.0000000
-0.0550	0.0000000	0.0000000
-0.0500	0.0000000	0.0000000
-0.0450	0.0000000	0.0000000
-0.0400	0.0000000	0.0000000
-0.0350	0.0000000	0.0000000
-0.0300	0.0000000	0.0000000
-0.0250	0.0000000	0.0000000
-0.0200	0.0000000	0.0000000
-0.0150	0.0000000	0.0000000
-0.0100	0.0000000	0.0000000
-0.0050	0.0000000	0.0000000
0.0000	0.0000000	0.0000000
0.0050	0.0000000	0.0000000
0.0100	0.0000000	0.0000000
0.0150	0.0000000	0.0000000
0.0200	0.0000000	0.0000000
0.0250	0.0000000	0.0000000
0.0300	0.0000000	0.0000000
0.0350	0.0000000	0.0000000
0.0400	0.0000000	0.0000000
0.0450	0.0000000	0.0000000
0.0500	0.0000000	0.0000000
0.0550	0.0000000	0.0000000
0.0600	0.0000000	0.0000000
0.0650	0.0000000	0.0000000
0.0700	0.0000000	0.0000000
0.0750	0.0000000	0.0000000
0.0800	0.0000000	0.0000000
0.0850	0.0000000	0.0000000
0.0900	0.0000000	0.0000000
0.0950	0.0000000	0.0000000
0.1000	0.0000000	0.0000000
0.1050	0.0000000	0.0000000
0.1100	0.0000000	0.0000000
0.1150	0.0000000	0.0000000
0.1200	0.0000000	0.0000000
0.1250	0.0000000	0.0000000
0.1300	0.0000000	0.0000000
0.1350	0.0000000	0.0000000
0.1400	0.0000000	0.0000000
0.1450	0.0000000	0.0000000
0.1500	0.0000000	0.0000000
0.1550	0.0000000	0.0000000
0.1600	0.0000000	0.0000000
0.1650	0.0000000	0.0000000
0.1700	0.0000000	0.0000000
0.1750	0.0000000	0.0000000
0.1800	0.0000000	0.0000000
0.1850	0.0000000	0.0000000
0.1900	0.0000000	0.0000000
0.1950	0.0000000	0.0000000
0.2000	0.0000000	0.0000000
0.2050	0.0000000	0.0000000
0.2100	0.0000000	0.0000000
0.2150	0.0000000	0.0000000
0.2200	0.0000000	0.0000000
0.2250	0.0000000	0.0000000
0.2300	0.0000000	0.0000000
0.2350	0.0000000	0.0000000
0.2400	0.0000000	0.0000000
0.2450	0.0000000	0.0000000
0.2500	0.0000000	0.0000000
0.2550	0.0000000	0.0000000
0.2600	0.0000000	0.0000000
0.2650	0.0000000	0.0000000
0.2700	0.0000000	0.0000000
0.2750	0.0000000	0.0000000
0.2800	0.0000000	0.0000000
0.2850	0.0000000	0.0000000
0.2900	0.0000000	0.0000000
0.2950	0.0000000	0.0000000
0.3000	0.0000000	0.0000000
0.3050	0.0000000	0.0000000
0.3100	0.0000000	0.0000000
0.3150	0.0000000	0.0000000
0.3200	0.0000000	0.0000000
0.3250	0.0000000	0.0000000
0.3300	0.0000000	0.0000000
0.3350	0.0000000	0.0000000
0.3400	0.0000000	0.0000000
0.3450	0.0000000	0.0000000
0.3500	0.0000000	0.0000000
0.3550	0.0000000	0.0000000
0.3600	0.0000000	0.0000000
0.3650	0.0000000	0.0000000
0.3700	0.0000000	0.0000000
0.3750	0.0000000	0.0000000
0.3800	0.0000000	0.0000000
0.3850	0.0000000	0.0000000
0.3900	0.0000000	0.0000000
0.3950	0.0000000	0.0000000
0.4000	0.0000000	0.0000000
0.4050	0.0000000	0.0000000
0.4100	0.0000000	0.0000000
0.4150	0.0000000	0.0000000
0.4200	0.0000000	0.0000000
0.4250	0.0000000	0.0000000
0.4300	0.0000000	0.0000000
0.4350	0.0000000	0.0000000
0.4400	0.0000000	0.0000000
0.4450	0.0000000	0.0000000
0.4500	0.0000000	0.0000000
0.4550	0.0000000	0.0000000
0.4600	0.0000000	0.0000000
0.4650	0.0000000	0.0000000
0.4700	0.0000000	0.0000000
0.4750	0.0000000	0.0000000
0.4800	0.0000000	0.0000000
0.4850	0.0000000	0.0000000
0.4900	0.0000000	0.0000000
0.4950	0.0000000	0.0000000
0.5000	0.0000000	0.0000000
0.5050	0.0000000	0.0000000
0.5100	0.0000000	0.0000000
0.5150	0.0000000	0.0000000
0.5200	0.0000000	0.0000000
0.5250	0.0000000	0.0000000
0.5300	0.0000000	0.0000000
0.5350	0.0000000	0.0000000
0.5400	0.0000000	0.0000000
0.5450	0.0000000	0.0000000
0.5500	0.0000000	0.0000000
0.5550	0.0000000	0.0000000
0.5600	0.0000000	0.0000000
0.5650	0.0000000	0.0000000
0.5700	0.0000000	0.0000000
0.5750	0.0000000	0.0000000
0.5800	0.0000000	0.0000000
0.5850	0.0000000	0.0000000
0.5900	0.0000000	0.0000000
0.5950	0.0000000	0.0000000
0.6000	0.0000000	0.0000000
0.6050	0.0000000	0.0000000
0.6100	0.0000000	0.0000000
0.6150	0.0000000	0.0000000
0.6200	0.0000000	0.0000000
0.6250	0.0000000	0.0000000
0.6300	0.0000000	0.0000000
0.6350	0.0000000	0.0000000
0.6400	0.0000000	0.0000000
0.6450	0.0000000	0.0000000
0.6500	0.0000000	0.0000000
0.6550	0.0000000	0.0000000
0.6600	0.0000000	0.0000000
0.6650	0.0000000	0.0000000
0.6700	0.0000000	0.0000000
0.6750	0.0000000	0.0000000
0.6800	0.0000000	0.0000000
0.6850	0.0000000	0.0000000
0.6900	0.0000000	0.0000000
0.6950	0.0000000	0.0000000
0.7000	0.0000000	0.0000000
0.7050	0.0000000	0.0000000
0.7100	0.0000000	0.0000000
0.7150	0.0000000	0.0000000
0.7200	0.0000000	0.0000000
0.7250	0.0000000	0.0000000
0.7300	0.0000000	0.0000000
0.7350	0.0000000	0.0000000
0.7400	0.0000000	0.0000000
0.7450	0.0000000	0.0000000
0.7500	0.0000000	0.0000000
0.7550	0.0000000	0.0000000
0.7600	0.0000000	0.0000000
0.7650	0.0000000	0.0000000
0.7700	0.0000000	0.0000000
0.7750	0.0000000	0.0000000
0.7800	0.0000000	0.0000000
0.7850	0.0000000	0.0000000
0.7900	0.0000000	0.0000000
0.7950	0.0000000	-0.0000001
0.8000	0.0000000	-0.0000013
0.8050	0.0000000	0.0000057
0.8100	0.0000000	0.0000424
0.8150	0.0000000	-0.0006911
0.8200	0.0000000	-0.0520980
0.8250	0.0000000	-0.1571665
0.8300	0.0000000	-0.1789409
0.8350	0.0000000	-0.6727964
0.8400	0.0000000	-0.7826020
0.8450	0.0000000	-0.5121577
0.8500	0.0000000	-0.3533851
0.8550	0.0000000	-0.3324039
0.8600	0.0000000	-0.2292578
0.8650	0.0000000	-0.2076547
0.8700	0.0000000	-0.1868987
0.8750	0.0000000	-0.1678933
0.8800	0.0000000	-0.1505206
0.8850	0.0000000	-0.1345689
0.8900	0.0000000	-0.1199196
0.8950	0.0000000	-0.1064643
0.9000	0.0000001	-0.0941121
0.9050	-0.0003155	-0.0827882
0.9100	-0.0073959	-0.0724307
0.9150	-0.0746798	-0.0629859
0.9200	-0.1621241	-0.0544046
0.9250	-0.1738730	-0.0466397
0.9300	-0.1774510	-0.0396453
0.9350	-0.1341950	-0.0333752
0.9400	-0.1182296	-0.0277838
0.9450	-0.1032830	-0.0228264
0.9500	-0.0893680	-0.0184607
0.9550	-0.0764922	-0.0146460
0.9600	-0.0646130	-0.0113458
0.9650	-0.0536940	-0.0085273
0.9700	-0.0436847	-0.0061602
0.9750	-0.0345326	-0.0042183
0.9800	-0.0261867	-0.0026757
0.9850	-0.0186004	-0.0015087
0.9900	-0.0117323	-0.0006927
0.9950	-0.0055459	-0.0002048
1.0000	0.0000000	0.0000000
